# Supplementary material for: Extracellular Vesicles from Plasma of Patients with Glioblastoma Promote Invasion of Glioblastoma Cells Even After Tumor Resection
Source: Biomedicines. 2024 Dec 13;12(12):2834. doi: 10.3390/biomedicines12122834 (PMC11673896; doi:10.3390/biomedicines12122834)
Supplement: Supplementary file 1 [file biomedicines-12-02834-s001.zip]

Archive with 2 entries (2 files):
- Statistics.xlsx
- Supplementary material.pdf
