# Supplementary material for: Extracellular Vesicles from Plasma of Patients with Glioblastoma Promote Invasion of Glioblastoma Cells Even After Tumor Resection
Source: Biomedicines. 2024 Dec 13;12(12):2834. doi: 10.3390/biomedicines12122834 (PMC11673896; doi:10.3390/biomedicines12122834)
Supplement: Supplementary file 1 [file biomedicines-12-02834-s001.zip › Statistics.xlsx]

## Sheet: Fig S1 c
Syntenin 1						CD9						CD63						CD81						VLA-4
hEVs	bEVs	aEVs				hEVs	bEVs	aEVs				hEVs	bEVs	aEVs				hEVs	bEVs	aEVs				hEVs	bEVs	aEVs
108.3	90.56	101.4	Mean			697.1	597.3	858.2	Mean			84.7	47.11	286.8	Mean			170.3	178.2	152.3	Mean			1248	2579	2657	Mean
29.17	19.43	15.72	SEM			127.5	154.5	173.8	SEM			19.96	7.841	179.4	SEM			58.94	54.51	47.99	SEM			463.4	965.9	1096	SEM
statistics (h-b, h-a, b-a)						statistics (h-b, h-a, b-a)						statistics (h-b, h-a, b-a)						statistics (h-b, h-a, b-a)						statistics (h-b, h-a, b-a)
0.8397	0.974	0.9361	p	one Way Anova/Tukey		>0.9999	>0.9999	0.4719	p	Kruskal-Wallis/Dunn		>0.9999	>0.9999	0.7737	p	Kruskal-Wallis/Dunn		0.9942	0.9698	0.9388	p	one Way Anova/Tukey		0.9157	0.9666	>0.9999	p	Kruskal-Wallis/Dunn
0.7997	0.3096	0.4901	q			8	8	8	n			8	8	8	n			0.1458	0.3338	0.4796	q			8	8	8	n
21	21	21	df			0.7071	0.7071	1.414	Z			0.8839	0.2475	1.131	Z			21	21	21	df			1.025	0.9899	0.03536	Z
Mean - protein conc, pg/mL. For VLA-4 - protein conc, ng/mL

## Sheet: Fig S2 b
ASTROCYTES							GBM 011							U251 MG
untreated cells	hEVs	bEVs	aEVs				untreated cells	hEVs	bEVs	aEVs				untreated cells	hEVs	bEVs	aEVs
115	141.3	175	155.6	Mean			144.3	131	220.5	179.5	Mean			200	186.1	367	223.8	Mean
10.8	13.27	27.73	6.511	SEM			17.16	8.441	15.04	13.89	SEM			16.79	18.25	29.47	16.96	SEM
normalized to untreated cells, %							normalized to untreated cells, %							normalized to untreated cells, %
	122.8	152.2	135.3	Mean				90.81	152.9	124.4	Mean				93.06	183.5	111.9	Mean
	11.54	24.11	5.662	SEM				5.852	10.43	9.627	SEM				9.127	14.74	8.478	SEM
statistics (h-b, h-a, b-a)							statistics (h-b, h-a, b-a)							statistics (h-b, h-a, b-a)
	0.4026	0.8424	0.7339	p	one Way Anova/Tukey			0.0002	0.0357	0.0829	p	one Way Anova/Tukey			0.0008	0.9153	0.0266	p	Kruskal-Wallis/Dunn
	1.86	0.7923	1.068	q				7	3.793	3.207	q				8	8	8	n
	21	21	21	df				21	21	21	df				3.642	1.026	2.617	Z
	0.0885	0.0672	0.0004	p	one sample t test			0.1605	0.0014	0.0388	p	one sample t test			0.3828	0.0078	0.5156	p	one sample Wilcoxon test
	t=1.978, df=7	t=2.164, df=7	t=6.240, df=7	t, df				t=1.978, df=7	t=2.164, df=7	t=6.240, df=7	t, df
	0.1299	0.1299	0.0012	Holm-Sidak adjusted				0.1605	0.0042	0.0761	Holm-Sidak adjusted				0.6191	0.0232	0.6191	Holm-Sidak adjusted
Non-normalized mean - number of invaded cells
difference between EV-treated groups
difference from untreated cells

## Sheet: Fig S3 b d f
ASTROCYTES
pAKT (S473)							pERK1/2 (T202/204; T185/Y187)							pJNK1/2/3 (T183/Y185)							pp38 (T180/Y182)
untreated cells	hEVs	bEVs	aEVs				untreated cells	hEVs	bEVs	aEVs				untreated cells	hEVs	bEVs	aEVs				untreated cells	hEVs	bEVs	aEVs
0.5964	0.8595	0.3327	0.501	Mean			0.02697	0.2899	0.328	0.2305	Mean			0.3309	0.4724	0.5955	0.4309	Mean			0.03252	0.02972	0.07729	0.02763	Mean
0.346	0.3282	0.1712	0.2719	SEM			0.01218	0.132	0.126	0.05911	SEM			0.06114	0.08077	0.1684	0.1476	SEM			0.01683	0.01077	0.04119	0.0108	SEM
normalized to untreated cells, %							normalized to untreated cells, %							normalized to untreated cells, %							normalized to untreated cells, %
	107.5	121.6	85.49	Mean				144.1	55.78	84	Mean				142.7	179.9	130.2	Mean				91.38	237.7	84.95	Mean
	48.96	46.72	21.92	SEM				55.04	28.7	45.6	SEM				24.41	50.89	44.61	SEM				33.13	126.7	33.2	SEM
statistics (h-b, h-a, b-a)							statistics (h-b, h-a, b-a)							statistics (h-b, h-a, b-a)							statistics (h-b, h-a, b-a)
	>0.9999	>0.9999	>0.9999	p	Kruskal-Wallis/Dunn			>0.9999	>0.9999	>0.9999	p	Kruskal-Wallis/Dunn			>0.9999	>0.9999	>0.9999	p	Kruskal-Wallis/Dunn			>0.9999	>0.9999	>0.9999	p	Kruskal-Wallis/Dunn
				n							n							n							n
				Z							Z							Z							Z
	0.7422	0.9453	0.6875	p	one sample Wilcoxon test			0.3125	0.3828	0.3828	p	one sample Wilcoxon test			0.1094	0.6406	0.4375	p	one sample Wilcoxon test			>0.9999	0.9453	0.8438	p	one sample Wilcoxon test
GBM 011
pAKT (S473)							pERK1/2 (T202/204; T185/Y187)							pJNK1/2/3 (T183/Y185)							pp38 (T180/Y182)
untreated cells	hEVs	bEVs	aEVs				untreated cells	hEVs	bEVs	aEVs				untreated cells	hEVs	bEVs	aEVs				untreated cells	hEVs	bEVs	aEVs
1.547	1.145	3.776	1.392	Mean			1.451	1.008	2.936	1.287	Mean			0.4599	0.8233	0.3008	0.3475	Mean			0.1834	0.2923	0.2499	0.1581	Mean
0.1656	0.1356	0.6696	0.2269	SEM			0.2201	0.2738	0.9694	0.2482	SEM			0.05887	0.3293	0.03975	0.0728	SEM			0.03456	0.08376	0.07442	0.022	SEM
normalized to untreated cells, %							normalized to untreated cells, %							normalized to untreated cells, %							normalized to untreated cells, %
	74.01	244.1	89.97	Mean				69.47	202.4	88.72	Mean				181	69.78	80.23	Mean				159.4	136.2	86.19	Mean
	8.764	43.28	14.66	SEM				18.88	66.82	17.11	SEM				69.85	17.956	16.46	SEM				45.66	40.57	11.99	SEM
statistics (h-b, h-a, b-a)							statistics (h-b, h-a, b-a)							statistics (h-b, h-a, b-a)							statistics (h-b, h-a, b-a)
	0.0008	>0.9999	0.014	p	Kruskal-Wallis/Dunn			0.1687	0.8665	>0.9999	p	Kruskal-Wallis/Dunn			0.0946	0.4003	>0.9999	p	Kruskal-Wallis/Dunn			0.8192	0.1431	>0.9999	p	Kruskal-Wallis/Dunn
	8	8	8	n							n							n							n
	3.642	0.8132	2.828	Z							Z							Z							Z
	0.1094	0.0078	0.4609	p	one sample Wilcoxon test			0.1094	0.4609	0.3828	p	one sample Wilcoxon test			0.4599	0.068	0.2967	p	one sample Wilcoxon test			0.1094	0.9453	0.3828	p	one sample Wilcoxon test
	0.2068	0.0232	0.4609	Holm-Sidak adjusted
U251 MG
pAKT (S473)							pERK1/2 (T202/204; T185/Y187)							pJNK1/2/3 (T183/Y185)							pp38 (T180/Y182)
untreated cells	hEVs	bEVs	aEVs				untreated cells	hEVs	bEVs	aEVs				untreated cells	hEVs	bEVs	aEVs				untreated cells	hEVs	bEVs	aEVs
0.7112	19.69	0.7632	0.8577	Mean			1.514	2.183	2.654	3.348	Mean			0.4653	0.3377	1.542	0.9382	Mean			0.1244	0.07783	0.1884	0.1344	Mean
0.126	7.283	0.05441	0.08606	SEM			0.2362	0.2979	0.6974	1.015	SEM			0.03127	0.06306	0.3596	0.2144	SEM			0.01574	0.02543	0.03684	0.02331	SEM
normalized to untreated cells, %							normalized to untreated cells, %							normalized to untreated cells, %							normalized to untreated cells, %
	60.88	91.33	102.6	Mean				144.2	175.3	221.1	Mean				72.58	331.4	201.7	Mean				62.56	151.5	108	Mean
	14.72	6.512	10.3	SEM				19.67	46.05	67.05	SEM				13.55	77.29	46.07	SEM				20.44	29.61	18.73	SEM
statistics (h-b, h-a, b-a)							statistics (h-b, h-a, b-a)							statistics (h-b, h-a, b-a)							statistics (h-b, h-a, b-a)
	0.1403	0.0571	0.3885	p	one Way Anova/Tukey			>0.9999	>0.9999	>0.9999	p	Kruskal-Wallis/Dunn			0.0007	0.0391	0.8424	p	Kruskal-Wallis/Dunn			0.0411	0.3437	>0.9999	p	Kruskal-Wallis/Dunn
	1.966	2.697	0.8948	q							n				8	7	7	n				6	6	6	n
	12	12	12	df							Z				3.686	2.483	1.078	Z				2.465	1.578	0.8295	Z
	0.1172	0.2403	0.8081	p	one sample t test			0.0234	0.6406	0.3125	p	one sample Wilcoxon test			0.1484	0.0078	0.0313	p	one sample Wilcoxon test			0.25	0.0625	0.8438	p	one sample Wilcoxon test
								0.0686	0.6406	0.5273	Holm-Sidak adjusted				0.1484	0.0232	0.0616	Holm-Sidak adjusted
Non-normalized mean - MAP kinase phosphorylation/GAPDH level
difference between EV-treated groups
difference from untreated cells

## Sheet: Fig S4 b d f 
Astrocytes
SNAI1							SNAI2						Non normalized mean - number of SNAI1/SNAI2 clusters in the nucleus
untreated cells	hEVs	bEVs	aEVs				untreated cells	hEVs	bEVs	aEVs
53.75	66.5	52	40	Mean			10	14.5	10	14.25	Mean		difference between EV-treated groups
6.42099	11.5866	11.9234	7.51665	SEM			2.12132	1.04083	3.89444	1.49304	SEM		difference from untreated cells
normalized to untreated cells, %							normalized to untreated cells, %
	123.721	96.7442	74.4186	Mean				145	100	142.5	Mean
	21.5565	22.183	13.9845	SEM				10.4083	38.9444	14.9304	SEM
statistics (h-b, h-a, b-a)							statistics (h-b, h-a, b-a)
	>0.9999	0.8184	>0.9999	p	two Way Anova/Bonferroni			>0.9999	>0.9999	>0.9999	p	two Way Anova/Bonferroni
	0.853	1.559	0.706	q				1.423	0.07905	1.344	q
	18	18	18	df				18	18	18	df
	0.3515	0.8926	0.1648	p	one sample t test			0.0228	>0.9999	0.0653	p	one sample t test
	t=1.100, df=3	t=0.1468, df=3	t=1.829, df=3	t, df				t=4.323, df=3	t=0.000, df=3	t=2.847, df=3	t, df
								0.0669	0.999	0.1263	Holm-Sidak adjusted
GBM 011
SNAI1							SNAI2
untreated cells	hEVs	bEVs	aEVs				untreated cells	hEVs	bEVs	aEVs
43	47	100.75	85.5	Mean			15.75	16.25	11.25	12.5	Mean
9.44281	7.24569	9.268	7.85812	SEM			2.05649	0.853913	3.25	4.0104	SEM
normalized to untreated cells, %							normalized to untreated cells, %
	109.302	234.302	198.837	Mean				103.175	71.4286	79.3651	Mean
	16.8504	21.5535	18.2747	SEM				5.42166	20.6349	25.4629	SEM
statistics (h-b, h-a, b-a)							statistics (h-b, h-a, b-a)																54.75	10.7345	4
	0.0012	0.023	>0.9999	p	two Way Anova/Bonferroni			>0.9999	>0.9999	>0.9999	p	two Way Anova/Bonferroni											21.5	3.79693	4
	4.631	3.317	1.314	q				1.176	0.882	0.294	q
	18	18	18	df				18	18	18	df
	0.6194	0.0083	0.0124	p	one sample t test			0.5993	0.2602	0.477	p	one sample t test
	t=0.5521, df=3	t=6.231, df=3	t=5.408, df=3	t, df				t=0.5855, df=3	t=1.385, df=3	t=0.8104, df=3	t, df
	0.6194	0.0247	0.0247	Holm-Sidak adjusted
U251 MG
SNAI1							SNAI2
untreated cells	hEVs	bEVs	aEVs				untreated cells	hEVs	bEVs	aEVs
18.75	28.5	90.75	54.75	Mean			8.5	17	13.75	21.5	Mean
5.07239	7.8793	9.9781	10.7345	SEM			2.95804	1.47196	3.77216	3.79693	SEM
normalized to untreated cells, %							normalized to untreated cells, %
	152	484	292	Mean				200	161.765	252.941	Mean
	42.0229	53.2165	57.2506	SEM				17.3172	44.3783	44.6697	SEM
statistics (h-b, h-a, b-a)							statistics (h-b, h-a, b-a)
	0.0003	0.2463	0.0443	p	two Way Anova/Bonferroni			>0.9999	>0.9999	>0.9999	p	two Way Anova/Bonferroni
	5.219	2.201	3.018	q				0.6011	0.8322	1.433	q
	18	18	18	df				18	18	18	df
	0.304	0.0055	0.0439	p	one sample t test			0.0103	0.2582	0.0417	p	one sample t test
	t=1.237, df=3	t=7.216, df=3	t=3.354, df=3	t, df				t=5.775, df=3	t=1.392, df=3	t=3.424, df=3	t, df
	0.304	0.0164	0.0859	Holm-Sidak adjusted				0.0306	0.2582	0.0817	Holm-Sidak adjusted

## Sheet: Fig S5 a b c
Astrocytes
E cadherin							N cadherin							P cadherin						Non-normalized mean - background-subtracted MFI
untreated cells	hEVs	bEVs	aEVs				untreated cells	hEVs	bEVs	aEVs				untreated cells	hEVs	bEVs	aEVs
21.88	0	286.5	197	Mean			6075	4894	5762	3878	Mean			1293	539.5	361.8	359	Mean		difference between EV-treated groups
14.43	0	100.2	90.23	SEM			362.2	255.6	500.5	419.9	SEM			138.3	94.04	105.4	59.8	SEM		difference from untreated cells
normalized to untreated cells, %							normalized to untreated cells, %							normalized to untreated cells, %
	0	131	90.06	Mean				80.56	94.86	63.83	Mean				41.73	27.98	27.77	Mean
	0	45.78	41.25	SEM				4.208	8.239	6.913	SEM				7.274	8.156	4.626	SEM
statistics (h-b, h-a, b-a)							statistics (h-b, h-a, b-a)							statistics (h-b, h-a, b-a)
	0.0119	0.1907	0.9142	p	Kruskal-Wallis/Dunn			0.3037	0.2026	0.0094	p	one Way Anova/Tukey			0.4165	0.4165	0.9827	p	one Way Anova/Tukey
	8	8	8	n				2.144	2.509	4.653	q				1.419	1.441	0.02195	q
	2.882	1.855	1.026	Z				21	21	21	df				21	21	21	df
	0.0078	0.8125	0.6406	p	one sample Wilcoxon test			0.0024	0.5523	0.0012	p	one sample t test			<0.0001	<0.0001	<0.0001	p	one sample t test
								t=4.620, df=7	t=0.6241, df=7	t=5.232, df=7	t, df				t=8.011, df=7	t=8.831, df=7	t=15.62, df=7	t, df
	0.0232	0.8708	0.8708	Holm-Sidak adjusted				0.0048	0.5523	0.0036	Holm-Sidak adjusted				<0.0001	<0.0001	<0.0001	Holm-Sidak adjusted
GBM 011
E cadherin							N cadherin							P cadherin
untreated cells	hEVs	bEVs	aEVs				untreated cells	hEVs	bEVs	aEVs				untreated cells	hEVs	bEVs	aEVs
1159	1076	662.6	714.5	Mean			9038	11022	13738	10361	Mean			320.1	360.1	461.8	362.5	Mean
261.5	72.17	175.9	105	SEM			483	970.5	1190	704.9	SEM			89.13	81.96	105	115.4	SEM
normalized to untreated cells, %							normalized to untreated cells, %							normalized to untreated cells, %
	92.87	54.68	61.65	Mean				121	150.5	114.6	Mean				112.5	144.2	113.2	Mean
	6.228	13.08	9.065	SEM				5.342	5.621	3.633	SEM				25.6	32.81	36.06	SEM
statistics (h-b, h-a, b-a)							statistics (h-b, h-a, b-a)							statistics (h-b, h-a, b-a)
	0.0317	0.0879	0.8721	p	one Way Anova/Tukey			0.0175	>0.9999	0.0021	p	Kruskal-Wallis/Dunn			0.8657	0.987	0.8657	p	one Way Anova/Tukey
	3.872	3.164	0.7072	q				8	8	8	n				0.9985	0.02334	0.9752	q
	21	21	21	df				2.758	0.6364	3.394	Z				21	21	21	df
	0.2899	0.0105	0.0039	p	one sample t test			0.0078	0.0078	0.0156	p	one sample Wilcoxon test			0.6404	0.2196	0.7244	p	one sample t test
	t=1.145, df=7	t=3.466, df=7	t=4.230, df=7	t, df											t=0.4880, df=7	t=1.348, df=7	t=0.3671, df=7	t, df
	0.2899	0.0209	0.0117	Holm-Sidak adjusted				0.0232	0.0232	0.0232	Holm-Sidak adjusted
U521 MG
E cadherin							N cadherin							P cadherin
untreated cells	hEVs	bEVs	aEVs				untreated cells	hEVs	bEVs	aEVs				untreated cells	hEVs	bEVs	aEVs
411	595.9	311	1290	Mean			5802	5771	7749	6303	Mean			611.9	666.5	1036	879.5	Mean
73.91	63.37	148.1	68.77	SEM			224.1	145.9	581	335.6	SEM			81.94	80.05	52.62	74.64	SEM
normalized to untreated cells, %							normalized to untreated cells, %							normalized to untreated cells, %
	145	75.67	313.8	Mean				99.46	133.5	108.6	Mean				108.9	169.2	143.7	Mean
	15.42	36.03	16.73	SEM				2.515	10.01	5.784	SEM				13.08	8.599	12.2	SEM
statistics (h-b, h-a, b-a)							statistics (h-b, h-a, b-a)							statistics (h-b, h-a, b-a)
	0.3591	0.0486	0.0002	p	Kruskal-Wallis/Dunn			0.0054	0.6158	0.0444	p	one Way Anova/Tukey			0.0038	0.0852	0.1306	p	one Way Anova/Tukey
	8	8	8	n				4.989	1.343	3.647	q				3.721	2.148	1.573	q
	1.556	2.405	3.961	Z				21	21	21	df				21	21	21	df
	0.0156	0.2344	0.0078	p	one sample Wilcoxon test			0.8359	0.0122	0.1791	p	one sample t test			0.5169	<0.0001	0.0089	p	one sample t test
								t=0.2150, df=7	t=3.350, df=7	t=1.493, df=7	t, df				t=0.6824, df=7	t=8.051, df=7	t=3.585, df=7	t, df
	0.031	0.2344	0.0232	Holm-Sidak adjusted				0.8359	0.0362	0.3261	Holm-Sidak adjusted				0.5169	0.0003	0.0177	Holm-Sidak adjusted

## Sheet: Fig S6 a  b c
Astrocytes
ALCAM-1							CD44							EpCAM							NCAM-1							VCAM-1							E-selectin							L-selectin
untreated cells	hEVs	bEVs	aEVs				untreated cells	hEVs	bEVs	aEVs				untreated cells	hEVs	bEVs	aEVs				untreated cells	hEVs	bEVs	aEVs				untreated cells	hEVs	bEVs	aEVs				untreated cells	hEVs	bEVs	aEVs				untreated cells	hEVs	bEVs	aEVs
3.941	5.67	7.474	6.385	Mean			66.26	78.81	83.31	80.14	Mean			0.2432	0.2612	0.2658	0.2543	Mean			59.42	67.01	58.88	74.24	Mean			0.1074	0.0654	2.643	0.02668	Mean			0.1251	0.1361	0.1385	0.132	Mean			0.3936	18.51	23.97	12.43	Mean
0.3293	0.5068	0.8626	0.5812	SEM			1.867	2.31	1.901	3.387	SEM			0.003601	0.002896	0.008683	0.01017	SEM			1.438	5.916	7.145	5.571	SEM			0.0378	0.02261	2.559	0.02668	SEM			0.00235	0.002003	0.008182	0.001446	SEM			0.3012	3.701	4.792	1.651	SEM
normalized to untreated cells, %							normalized to untreated cells, %							normalized to untreated cells, %							normalized to untreated cells, %							normalized to untreated cells, %							normalized to untreated cells, %							normalized to untreated cells, %
	143.9	189.6	162	Mean				118.9	125.7	120.9	Mean				107.4	109.3	104.6	Mean				112.8	99.1	124.9	Mean				60.9	93.24	24.85	Mean				108.8	110.7	105.5	Mean				4701	6089	3159	Mean
	12.86	21.89	14.75	SEM				3.486	2.869	5.111	SEM				1.191	3.57	4.18	SEM				9.957	12.03	9.376	SEM				21.06	48.54	24.85	SEM				1.601	6.538	1.155	SEM				940.2	1217	419.3	SEM
statistics (h-b, h-a, b-a)							statistics (h-b, h-a, b-a)							statistics (h-b, h-a, b-a)							statistics (h-b, h-a, b-a)							statistics (h-b, h-a, b-a)							statistics (h-b, h-a, b-a)							statistics (h-b, h-a, b-a)
	0.2141	>0.9999	0.5038	p	Kruskal-Wallis/Dunn			0.5544	0.7225	0.6398	p	one Way Anova/Tukey			0.9084	0.8151	0.5663	p	one Way Anova/Tukey			>0.9999	>0.9999	0.4415	p	Kruskal-Wallis/Dunn			>0.9999	0.4463	0.7146	p	Kruskal-Wallis/Dunn			0.9109	0.5162	>0.9999	p	Kruskal-Wallis/Dunn			0.5449	0.4748	0.0856	p	one Way Anova/Tukey
	8	8	8	n				1.219	0.36	0.8594	q				0.5918	0.8658	1.458	q				8	8	8	n				8	8	8	n				8	8	8	n				1.508	1.676	3.183	q
	1.803	0.4243	1.379	Z				21	21	21	df				21	21	21	df				0.5657	0.8839	1.45	Z				0.2644	1.444	1.179	Z				1.029	1.366	0.337	Z				21	21	21	df
	0.0234	0.0078	0.0078	p	one sample Wilcoxon test			0.001	<0.0001	0.0046	p	one sample t test			0.0004	0.0349	0.3091	p	one sample t test			0.25	0.9453	0.0078	p	one sample Wilcoxon test			0.1484	0.375	0.0156	p	one sample Wilcoxon test			0.0078	0.0547	0.0078	p	one sample Wilcoxon test			0.0018	0.0017	0.0002	p	one sample t test
								t=5.434, df=7	t=8.970, df=7	t=4.099, df=7	t, df				t=6.210, df=7	t=2.610, df=7	t=1.097, df=7	t, df																									t=4.894, df=7	t=4.920, df=7	t=7.294, df=7	t, df
	0.0234	0.0232	0.0232	Holm-Sidak adjusted				0.002	0.0003	0.0046	Holm-Sidak adjusted				0.0012	0.0686	0.3091	Holm-Sidak adjusted				0.4375	0.9453	0.0232	Holm-Sidak adjusted				0.2748	0.8828	0.0461	Holm-Sidak adjusted				0.0232	0.0547	0.0232	Holm-Sidak adjusted				0.0034	0.0034	0.0006	Holm-Sidak adjusted
GBM 011
ALCAM-1							CD44							ICAM-1							EpCAM							NCAM-1							VCAM-1							E-selectin							L- selectin
untreated cells	hEVs	bEVs	aEVs				untreated cells	hEVs	bEVs	aEVs				untreated cells	hEVs	bEVs	aEVs				untreated cells	hEVs	bEVs	aEVs				untreated cells	hEVs	bEVs	aEVs				untreated cells	hEVs	bEVs	aEVs				untreated cells	hEVs	bEVs	aEVs				untreated cells
3.31	12.74	12.18	11.48	Mean			64.63	78.45	76.24	80.47	Mean			0.05377	0.3639	0.4422	0.3787	Mean			0.246	0.2865	0.2959	0.2523	Mean			58.86	50.05	44.02	45.49	Mean			0.777669	14.34	11.97	14.5	Mean			0.1267	0.1871	0.1797	0.1768	Mean			0.99
0.2765	0.8251	2.311	1.645	SEM			0.6684	3.192	1.742	2.501	SEM			0.01219	0.1395	0.1734	0.1188	SEM			0.002986	0.008611	0.0254	0.01209	SEM			2.107	1.76	1.56	3.051	SEM			0.777669	1.731	0.9182	0.4861	SEM			0.002539	0.003115	0.00207	0.002999	SEM			0.019
normalized to untreated cells, %							normalized to untreated cells, %							normalized to untreated cells, %							normalized to untreated cells, %							normalized to untreated cells, %							normalized to untreated cells, %							normalized to untreated cells, %							normalized to untreated cells, %
	385	367.9	346.9	Mean				121.4	118	124.5	Mean				676.7	822.3	704.3	Mean				116.5	120.3	102.6	Mean				85.03	74.78	77.28	Mean				1969	1539	1865	Mean				147.7	141.9	139.6	Mean
	24.92	69.81	49.69	SEM				4.94	2.695	3.869	SEM				259.5	322.4	221	SEM				3.501	10.33	4.915	SEM				2.99	2.65	5.184	SEM				117.6	118.1	62.51	SEM				2.459	1.635	2.368	SEM
statistics (h-b, h-a, b-a)							statistics (h-b, h-a, b-a)							statistics (h-b, h-a, b-a)							statistics (h-b, h-a, b-a)							statistics (h-b, h-a, b-a)							statistics (h-b, h-a, b-a)							statistics (h-b, h-a, b-a)							statistics (h-b, h-a, b-a)
	>0.9999	>0.9999	>0.9999	p	Kruskal-Wallis/Dunn			0.5373	>0.9999	0.2496	p	Kruskal-Wallis/Dunn			>0.9999	>0.9999	>0.9999	p	Kruskal-Wallis/Dunn			>0.9999	0.0327	0.1316	p	Kruskal-Wallis/Dunn			0.1017	0.2141	>0.9999	p	Kruskal-Wallis/Dunn			0.0196	0.7564	0.0868	p	one Way Anova/Tukey			0.3089	0.0355	>0.9999	p	Kruskal-Wallis/Dunn
	8	8	8	n				8	8	8	n				8	8	8	n				8	8	8	n				8	8	8	n				4.187	1.014	3.173	q				8	8	8	n
	0.9546	0.5303	0.4243	Z				1.344	0.3889	1.732	Z				0.283	0.1769	0.4599	Z				0.5303	2.546	2.015	Z				2.121	1.803	0.3182	Z				21	21	21	df				1.631	2.517	0.8862	Z
	0.0078	0.0156	0.0156	p	one sample Wilcoxon test			0.0156	0.0078	0.0078	p	one sample Wilcoxon test			0.0078	0.0078	0.0078	p	one sample Wilcoxon test			0.0078	0.0391	0.7422	p	one sample Wilcoxon test			0.0078	0.0078	0.0156	p	one sample Wilcoxon test			<0.0001	<0.0001	<0.0001	p	one sample t test			0.0078	0.0078	0.0078	p	one sample Wilcoxon test
																																				t=15.90, df=7	t=12.19, df=7	t=28.24, df=7	t, df
	0.0232	0.031	0.031	Holm-Sidak adjusted				0.0232	0.0232	0.0232	Holm-Sidak adjusted				0.0232	0.0232	0.0232	Holm-Sidak adjusted				0.0232	0.0767	0.7422	Holm-Sidak adjusted				0.0232	0.0232	0.0232	Holm-Sidak adjusted				<0.0001	<0.0001	<0.0001	Holm-Sidak adjusted				0.0023	0.0023	0.0023	Holm-Sidak adjusted
U251 MG
ALCAM-1							CD44							ICAM-1							ICAM-3							NCAM-1							VCAM-1							E-selectin							P- selectin
untreated cells	hEVs	bEVs	aEVs				untreated cells	hEVs	bEVs	aEVs				untreated cells	hEVs	bEVs	aEVs				untreated cells	hEVs	bEVs	aEVs				untreated cells	hEVs	bEVs	aEVs				untreated cells	hEVs	bEVs	aEVs				untreated cells	hEVs	bEVs	aEVs				untreated cells
10.89	20.33	28.18	29.73	Mean			72.98	86.62	87.3	82.21	Mean			0.06451	0.09407	0.115	0.0797	Mean			0.5995	0	3.139	0.7256	Mean			33.14	24.48	25.65	25.65	Mean			5.87	3.392	0.5246	0.2984	Mean			0.168	0.1592	0.1566	0.1519	Mean			0.05389
4.194	3.758	1.831	1.292	SEM			4.536	6.728	3.085	7.67	SEM			0.01516	0.008233	0.01262	0.01382	SEM			0.4297	0	1.126	0.7256	SEM			5.729	1.981	1.511	0.8859	SEM			2.061	2.052	0.132	0.03838	SEM			0.00971	0.003313	0.00553	0.001261	SEM			0.02703
normalized to untreated cells, %							normalized to untreated cells, %							normalized to untreated cells, %							normalized to untreated cells, %							normalized to untreated cells, %							normalized to untreated cells, %							normalized to untreated cells, %							normalized to untreated cells, %
	186.7	258.8	273.1	Mean				118.7	119.6	112.6	Mean				145.8	178.2	123.5	Mean				0	523.5	121	Mean				73.85	77.39	77.38	Mean				57.79	8.936	5.083	Mean				94.75	93.21	90.43	Mean
	34.52	16.82	11.86	SEM				9.218	4.227	10.51	SEM				12.76	19.57	21.42	SEM				0	187.8	121	SEM				5.976	4.56	2.673	SEM				34.95	2.248	0.6538	SEM				1.972	3.291	0.7508	SEM
statistics (h-b, h-a, b-a)							statistics (h-b, h-a, b-a)							statistics (h-b, h-a, b-a)							statistics (h-b, h-a, b-a)							statistics (h-b, h-a, b-a)							statistics (h-b, h-a, b-a)							statistics (h-b, h-a, b-a)							statistics (h-b, h-a, b-a)
	0.3116	0.0486	>0.9999	p	Kruskal-Wallis/Dunn			>0.9999	>0.9999	>0.9999	p	Kruskal-Wallis/Dunn			0.3985	0.3992	0.134	p	one Way Anova/Tukey			0.0196	>0.9999	0.1093	p	Kruskal-Wallis/Dunn			0.8512	0.8518	>0.9999	p	Kruskal-Wallis/Dunn			>0.9999	0.6859	0.6457	p	one Way Anova/Tukey			0.8805	0.3826	0.6637	p	Kruskal-Wallis/Dunn
	8	8	8	n				8	8	8	n				1.252	0.8605	2.112	q				8	8	8	n				0.7678	0.7661	0.001712	n				8	8	8	q				0.6817	1.914	1.232	n
	1.626	2.404	0.7778	Z				0.1768	0.3536	0.1768	Z				21	21	21	df				2.72	0.6277	2.092	Z				21	21	21	Z				0.03541	1.204	1.239	df				21	21	21	Z
	0.0391	0.0078	0.0078	p	one sample Wilcoxon test			0.0781	0.0078	0.1953	p	one sample Wilcoxon test			0.0089	0.0052	0.308	p	one sample t test			0.0078	0.1016	0.2344	p	one sample Wilcoxon test			0.0033	0.0016	<0.0001	p	one sample Wilcoxon test			0.25	0.0078	0.0078	p	one sample t test			0.0323	0.078	<0.0001	p	one sample Wilcoxon test
															t=3.590, df=7	t=3.997, df=7	t=1.099, df=7	t, df											t=4.376, df=7	t=4.958, df=7	t=8.462, df=7	t, df											t=2.663, df=7	t=2.063, df=7	t=12.75, df=7	t, df
	0.0522	<0.0001	<0.0001	Holm-Sidak adjusted				0.1501	0.0232	0.1953	Holm-Sidak adjusted				0.0177	0.0155	0.308	Holm-Sidak adjusted				0.0232	0.1929	0.2344	Holm-Sidak adjusted				0.0033	0.0032	0.0003	Holm-Sidak adjusted				0.25	0.0232	0.0232	Holm-Sidak adjusted				0.0636	0.078	0.0003	Holm-Sidak adjusted
	Non-normalized mean - cytokine concentration, ng/mL
	difference between EV-treated groups
	difference from untreated cells
[truncated: 5 more columns]

## Sheet: Fig S1 b 
Syntenin 1								CD9								CD63								CD81								VLA-4
Ultracentrifugation			TEI (from plasma)					Ultracentrifugation			TEI (from plasma)					Ultracentrifugation			TEI (from plasma)					Ultracentrifugation			TEI (from plasma)					Ultracentrifugation			TEI (from plasma)
hEVs	bEVs	aEVs	hEVs	bEVs	aEVs			hEVs	bEVs	aEVs	hEVs	bEVs	aEVs			hEVs	bEVs	aEVs	hEVs	bEVs	aEVs			hEVs	bEVs	aEVs	hEVs	bEVs	aEVs			hEVs	bEVs	aEVs	hEVs	bEVs	aEVs
186	293.2	258.4	272.8	190.9	186	Mean		929.5	544.5	1106	1757	1045	973.4	Mean		33.4	34.1	42.95	46.2	58.56	58.6	Mean		438	313.2	503.4	519.2	223.6	430.6	Mean		7.084	8.996	5.945	4.482	5.235	7.681	Mean
86.99	64.44	16.97	123.9	54.7	65.32	SEM		129.9	220.6	417.7	141.7	497.7	204.5	SEM		18.41	6.099	10.45	8.345	10.74	11.35	SEM		84.24	160.1	135.9	97.55	133.8	184.6	SEM		0.5006	0.9485	2.603	1.266	1.851	1.227	SEM
statistics								statistics								statistics								statistics								statistics
			p	q	df	one Way Anova/Tukey					p	q	df	one Way Anova/Tukey					p	q	df	one Way Anova/Tukey					p	q	df	one Way Anova/Tukey					p	q	df	one Way Anova/Tukey
hEVs (ultra) vs. bEVs(ultra)			0.9099	1.411	12			hEVs (ultra) vs. bEVs(ultra)			0.9672	1.272	12			hEVs (ultra) vs. bEVs(ultra)			>0.9999	0.06092	12			hEVs (ultra) vs. bEVs(ultra)			0.985	0.9107	12			hEVs (ultra) vs. bEVs(ultra)			0.9465	1.232	12
hEVs (ultra) vs. aEVs (ultra)			0.9816	0.9533	12			hEVs (ultra) vs. aEVs (ultra)			0.9991	0.5831	12			hEVs (ultra) vs. aEVs (ultra)			0.9902	0.8274	12			hEVs (ultra) vs. aEVs (ultra)			0.9993	0.4772	12			hEVs (ultra) vs. aEVs (ultra)			0.9943	0.7337	12
hEVs (ultra) vs. hEVs (TEI)			0.9605	1.143	12			hEVs (ultra) vs. hEVs (TEI)			0.6743	2.735	12			hEVs (ultra) vs. hEVs (TEI)			0.9651	1.109	12			hEVs (ultra) vs. hEVs (TEI)			0.9979	0.5926	12			hEVs (ultra) vs. hEVs (TEI)			0.8357	1.676	12
hEVs (ultra) vs. bEVs(TEI)			>0.9999	0.06479	12			hEVs (ultra) vs. bEVs(TEI)			0.9992	0.3822	12			hEVs (ultra) vs. bEVs(TEI)			0.6468	2.181	12			hEVs (ultra) vs. bEVs(TEI)			0.8696	1.565	12			hEVs (ultra) vs. bEVs(TEI)			0.9533	1.191	12
hEVs (ultra) vs. aEVs(TEI)			>0.9999	8.776e-08	12			hEVs (ultra) vs. aEVs(TEI)			0.9992	0.1452	12			hEVs (ultra) vs. aEVs(TEI)			0.6455	2.184	12			hEVs (ultra) vs. aEVs(TEI)			>0.9999	0.05388	12			hEVs (ultra) vs. aEVs(TEI)			0.9997	0.385	12
bEVs(ultra) vs. aEVs (ultra)			0.9994	0.4582	12			bEVs(ultra) vs. aEVs (ultra)			0.9102	1.855	12			bEVs(ultra) vs. aEVs (ultra)			0.9931	0.7665	12			bEVs(ultra) vs. aEVs (ultra)			0.9154	1.388	12			bEVs(ultra) vs. aEVs (ultra)			0.7322	1.966	12
bEVs(ultra) vs. hEVs (TEI)			>0.9999	0.2684	12			bEVs(ultra) vs. hEVs (TEI)			0.2037	4.007	12			bEVs(ultra) vs. hEVs (TEI)			0.9724	1.048	12			bEVs(ultra) vs. hEVs (TEI)			0.8867	1.503	12			bEVs(ultra) vs. hEVs (TEI)			0.3685	2.908	12
bEVs(ultra) vs. bEVs(TEI)			0.9245	1.347	12			bEVs(ultra) vs. bEVs(TEI)			0.9373	1.654	12			bEVs(ultra) vs. bEVs(TEI)			0.6714	2.12	12			bEVs(ultra) vs. bEVs(TEI)			0.9967	0.6542	12			bEVs(ultra) vs. bEVs(TEI)			0.5485	2.423	12
bEVs(ultra) vs. aEVs(TEI)			0.9099	1.411	12			bEVs(ultra) vs. aEVs(TEI)			0.9623	1.417	12			bEVs(ultra) vs. aEVs(TEI)			0.6701	2.123	12			bEVs(ultra) vs. aEVs(TEI)			0.9885	0.8569	12			bEVs(ultra) vs. aEVs(TEI)			0.9891	0.847	12
aEVs (ultra) vs. hEVs (TEI)			>0.9999	0.1897	12			aEVs (ultra) vs. hEVs (TEI)			0.841	2.152	12			aEVs (ultra) vs. hEVs (TEI)			>0.9999	0.2815	12			aEVs (ultra) vs. hEVs (TEI)			>0.9999	0.1154	12			aEVs (ultra) vs. hEVs (TEI)			0.9826	0.9421	12
aEVs (ultra) vs. bEVs(TEI)			0.9865	0.8885	12			aEVs (ultra) vs. bEVs(TEI)			0.9992	0.201	12			aEVs (ultra) vs. bEVs(TEI)			0.9231	1.353	12			aEVs (ultra) vs. bEVs(TEI)			0.7024	2.042	12			aEVs (ultra) vs. bEVs(TEI)			0.9994	0.4575	12
aEVs (ultra) vs. aEVs(TEI)			0.9816	0.9533	12			aEVs (ultra) vs. aEVs(TEI)			0.9992	0.4379	12			aEVs (ultra) vs. aEVs(TEI)			0.9224	1.356	12			aEVs (ultra) vs. aEVs(TEI)			0.9988	0.5311	12			aEVs (ultra) vs. aEVs(TEI)			0.9638	1.119	12
hEVs (TEI) vs. bEVs(TEI)			0.9689	1.078	12			hEVs (TEI) vs. bEVs(TEI)			0.7901	2.353	12			hEVs (TEI) vs. bEVs(TEI)			0.9697	1.072	12			hEVs (TEI) vs. bEVs(TEI)			0.6561	2.158	12			hEVs (TEI) vs. bEVs(TEI)			0.9992	0.4846	12
hEVs (TEI) vs. aEVs(TEI)			0.9605	1.143	12			hEVs (TEI) vs. aEVs(TEI)			0.7146	2.59	12			hEVs (TEI) vs. aEVs(TEI)			0.9694	1.075	12			hEVs (TEI) vs. aEVs(TEI)			0.9968	0.6465	12			hEVs (TEI) vs. aEVs(TEI)			0.6949	2.061	12
bEVs(TEI) vs. aEVs(TEI)			>0.9999	0.06479	12			bEVs(TEI) vs. aEVs(TEI)			0.9992	0.237	12			bEVs(TEI) vs. aEVs(TEI)			>0.9999	0.003303	12			bEVs(TEI) vs. aEVs(TEI)			0.8847	1.511	12			bEVs(TEI) vs. aEVs(TEI)			0.8664	1.576	12
Mean - protein conc, pg/mL. For VLA-4 - protein conc, ng/mL

## Sheet: Fig S3 a c
a	U251 MG							c	U251 MG
	Syntenin 1	CD9	CD63	CD81	VLA-4				untreated cells	U251 EVs	hEVs	bEVs	aEVs
	232.4	452.8	19.87	302.6	1899	Mean			25226	65565	41431	67108	57251	Mean
	31.67	87.74	2.411	30.41	410.2	SEM			3163	10712	6608	13976	8137	SEM
									statistics
	Mean - protein conc, pg/mL									0.0204	0.556	0.0158	0.1001	p	one Way Anova/Tukey
										3.095	1.243	3.213	2.317	q
										19	19	19	19	df
									Mean - number of invaded cells according to Alamar blue assay (calibration curve)
									difference between data groups
